# Supplementary material for: Prediction of Kidney Function Improvement After Heart Transplantation
Source: Biomedicines. 2025 Apr 10;13(4):933. doi: 10.3390/biomedicines13040933 (PMC12025116; doi:10.3390/biomedicines13040933)
Supplement: Supplementary file 1 [file biomedicines-13-00933-s001.zip]

Archive with 1 entries (1 files):
- biomedicines-3543045-supplementary.pdf
